# Supplementary material for: Maternal Inheritance of U’s Triangle and Evolutionary Process of Brassica Mitochondrial Genomes
Source: Front Plant Sci. 2020 Jun 12;11:805. doi: 10.3389/fpls.2020.00805 (PMC7303332; doi:10.3389/fpls.2020.00805)
Supplement: TABLE S2 — Gene composition and order of 12 Brassicales mt genomes. Genes in red are miss-annotated in previous annotation. “+” and “−” indicate the position of genes in the standard chain and complimentary chain, respectively. [file Table_2.XLSX]

## Sheet: gene order
Brassica juncea (AABB)			Brassica rapa (AA)			Brassica oleracea (CC)			Brassica napus (AACC)			Brassica nigra (BB)			Brassica carinata (BBCC)			Sinapis arvensis			Raphanus sativus
+	complement		+	complement		+	complement		+	complement		+	complement		+	complement		+	complement		+	complement
	rrn5			rrn5			rrn5			rrn5			rrn5			rrn5		rrn18				rrn5
	rrn18			rrn18			rrn18			rrn18			rrn18			rrn18		rrn5				rrn18
	nad5-E2,1			nad5-E2,1			atp9			cox2			rps12			rps12			rps12			rps12
	nad1-E5			nad1-E5		ccmFN1				ccmFC			nad3			nad3			nad3			nad3
	matR			matR		trnT-GGU				trnG-GCC			ccmB			ccmB			ccmB			trnfM-CAU
	nad1-E4			nad1-E4			nad1-E3,2		cox3			trnY-GUA			trnY-GUA			trnY-GUA				rrn26
trnI-CAU			trnI-CAU				cox3		nad1-E2,3			trnD-GUC			trnD-GUC			trnD-GUC				trnY-GUA
rps7			rps7			trnG-GCC				trnT-GGU		trnK-UUU			trnK-UUU			trnK-UUU				atp1
trnY-GUA			trnY-GUA			ccmFC				ccmFN1		rps3			rps3			rps3			trnfM-CAU
rrn26			rrn26			cox2			atp9			rpl16			rpl16			rpl16			atp8
trnfM-CAU			trnfM-CAU				trnS-GGA		nad3			rpl5			rpl5			rpl5			nad7
	atp1			atp1			cob		rps12			rps14			rps14			rps14			rps4
rpl2			rpl2				rps14		ccmB			cob			cob			cob			nad2-E1,2
tatC			tatC				rpl5		trnY-GUA			trnS-GGA			trnS-GGA			trnS-GGA				trnI-AAU
nad4			nad4				rpl16		rrn26				cox2			cox2			cox2-1			ccmC
nad6			nad6				rps3		trnfM			atp1			atp1			atp1			trnY-GUA
	trnS-UGA			trnS-UGA			trnK-UUU			atp1		trnY-GUA			trnY-GUA			trnY-GUA				nad2-E5,4,3
	nad1-E1			nad1-E1			trnD-GUC		rpl2			rrn26			rrn26			rrn26				trnY-GUA
trnH-GUG			trnH-GUG				nad2-E5,4,3		nad4			trnfM-CAU			trnfM-CAU			trnfM-CAU				trnN-GUU
	trnY-GUA			trnY-GUA			trnY-GUA		nad6				atp9			atp9			atp9		cox1
	ccmB			ccmB			trnN-GUU			trnS-UGA		ccmFN1			ccmFN1			ccmFN1			nad1-E1
	rps12			rps12		cox1				nad1-E1		trnT-GGU			trnT-GGU			trnT-GGU			trnS-UGA
	nad3			nad3		nad5-E3				cox1			nad1-E3,2			nad1-E3,2			nad1-E3,2			nad6
	atp9			atp9		nad4L			trnN-GUU				cox3			cox3			cox3			nad4
ccmFN1			ccmFN1			atp4			trnY-GUA			trnG-GCC			trnG-GCC			trnG-GCC				rpl2
trnT-GGU			trnT-GGU			trnM-CAU-cp			nad2-E3,4,5			ccmFC			ccmFC			ccmFC				trnC-GCA
	nad1-E3,2			nad1-E3,2		atp6			trnD-GUC			atp8			atp8			atp8				trnP-UGG
	cox3			cox3			trnQ-UUG		trnK-UUU			nad7			nad7			nad7				trnE-UUC
trnG-GCC			trnG-GCC				ccmFN2		rps3			rps4			rps4			rps4			trnW-CCA
ccmFC			ccmFC			nad9			rpl16			nad2-E1,2			nad2-E1,2			nad2-E1,2			trnS-GCU
cox2			cox2			nad5-E4,5			rpl5				trnI-AAU			trnI-AAU			trnI-AAU		trnH-GUG
	trnS-GGA			trnS-GGA			trnH-GUG		rps14				ccmC			ccmC			ccmC			nad5-E5,4
	cob			cob			trnS-GCU		cob				nad2-E5,4,3			nad2-E5,4,3		cox2-frag				nad9
	rps14			rps14			trnW-CCA		trnS-GGA				trnY-GUA			trnY-GUA			nad2-E5,4,3		ccmFN-D2
	rpl5			rpl5			trnL-CAA			cox2			trnN-GUU			trnN-GUU			trnY-GUA		trnQ-UUG
	rpl16			rpl16		trnE-UUC			ccmC			cox1			cox1				trnN-GUU			atp6
	rps3			rps3		trnP-UGG			trnI-AAU			nad1-E1			nad1-E1			cox1				trnM-CAU
	trnK-UUU			trnK-UUU		trnC-GCA				nad2-E2,1		trnS-UGA			trnS-UGA			nad1-E1				atp4
	trnD-GUC			trnD-GUC		nad3				rps4			nad6			nad6		trnS-UGA				nad4L
	nad2-E5,4,3			nad2-E5,4,3		rps12				nad7			nad4			nad4			nad6			nad5-E3
	trnY-GUA			trnY-GUA		ccmB				atp8			tatC			tatC			nad4			nad1-E5
	trnN-GUU			trnN-GUU		trnY-GUA				trnC-GCA			rpl2			rpl2			tatC			matR
cox1			cox1			rrn26				trnP-UGG			trnC-GCA			trnC-GCA			rpl2			nad1-E4
nad5-E3			nad5-E3			trnfM-CAU				trnE-UUC			trnP-UGG			trnP-UGG			trnC-GCA		trnI-CAU
nad4L			nad4L				atp1		trnL-CAA				trnE-UUC			trnE-UUC			trnP-UGG		rps7
atp4			atp4			rpl2			trnW-CCA			trnL-CAA			trnL-CAA				trnE-UUC		atp9
trnM-CAU-cp			trnM-CAU-cp			tatC			trnS-GCU			trnW-CCA			trnW-CCA			trnL-CAA				ccmB
atp6			atp6			nad4			trnH-GUG			trnS-GCU			trnS-GCU			trnW-CCA			trnY-GUA
	trnQ-UUG			trnQ-UUG		nad6				nad5-E5,4		trnH-GUG			trnH-GUG			trnS-GCU			trnD-GUC
	ccmFN2			ccmFN2			trnS-UGA			nad9			nad5-E5,4			nad5-E5,4		trnH-GUG			trnK-UUU
nad9			nad9				nad1-E1		ccmFN2				nad9			nad9			nad5-E5,4		rps3
nad5-E4,5			nad5-E4,5			trnH-GUG			trnQ			ccmFN2			ccmFN2				nad9		rpl16
	trnH-GUG			trnH-GUG			rps7			atp6		trnQ-UUG			trnQ-UUG			ccmFN2			rpL5
	trnS-GCU			trnS-GCU			trnI-CAU			trnM-CAU-cp			atp6			atp6		trnQ-UUG			rps14
	trnW-CCA			trnW-CCA		nad1-E4				atp4			trnM-CAU-cp			trnM-CAU-cp			atp6		cob
	trnL-CAA			trnL-CAA		matR				nad4L			atp4			atp4			trnM-CAU-cp		trnS-GGA
trnE-UUC			trnE-UUC			nad1-E5				nad5-E3			nad4L			nad4L			atp4			cox2
trnP-UGG			trnP-UGG			nad5-E1,2				rps7			nad5-E3			nad5-E3			nad4L			ccmFC
trnC-GCA			trnC-GCA			atp8				trnI-CAU			rps7			rps7			nad5-E3			trnG-GCC
atp8			atp8			nad7			nad1-E4				trnI-CAU			trnI-CAU			rps7		cox3
nad7			nad7			rps4			matR			nad1-E4			nad1-E4				trnI-CAU		nad1-E2,3
rps4			rps4			nad2-E1,2			nad1-E5			matR			matR			nad1-E4				trnT-GGU
nad2-E1,2			nad2-E1,2				trnI-AAU		nad5-E1,2			nad1-E5			nad1-E5			matR				ccmFN1
	trnI-AAU			trnI-AAU			ccmC					nad5-E1,2			nad5-E1,2			nad1-E5			atp9
	ccmC			ccmC		cox2												nad5-E1,2			nad5-E1,2
cox2			cox2				trnS-GGA
							cob
							rps14
							rpl5
							rpl16
							rps3
							trnK-UUU
							trnD-GUC
							nad2-E5,4,3
							trnY-GUA
							trnN-GUU
						cox1
						nad5-E3
						nad4L
						atp4
						trnM-CAU-cp
						atp6
							trnQ-UUG
							ccmFN2
						nad9
						nad5-E4,5
							trnH-GUG
							trnS-GCU
							trnW-CCA
							trnL-CAA
						trnE-UUC
						trnP-UGG
						trnC-GCA
						nad3
						rps12
						ccmB
						trnY-GUA
						rrn26
						trnfM-CAU
							atp1
						rpl2
						tatC
						nad4
						nad6
							trnS-UGA
							nad1-E1
						trnH-GUG
							rps7
							trnI-CAU
						nad1-E4
						matR
						nad1-E5
						nad5-E1,2
