# Supplementary material for: Maternal Inheritance of U’s Triangle and Evolutionary Process of Brassica Mitochondrial Genomes
Source: Front Plant Sci. 2020 Jun 12;11:805. doi: 10.3389/fpls.2020.00805 (PMC7303332; doi:10.3389/fpls.2020.00805)
Supplement: TABLE S3 — List of repeats detected in the mitochondrial genomes of six Brassica taxa and S. arvensis. “F” indicates relatively forward direction between repeats; “I” indicates relatively inverted direction between repeats. The starting positions of repeats are recorded in the columns of copy number. [file Table_3.XLSX]

## Sheet: 总
aa					aabb					bb						bbcc						cc							aacc
length	direction	copy 1	copy 2		length	direction	copy 1	copy 2		length	direction	copy 1	copy 2	copy 3		length	direction	copy 1	copy 2	copy		length	direction	copy 1	copy 2	copy 3	copy 4		length	direction	copy 1	copy 2
2432	F	0	82636		2366	F	62	82704		6420	F	164	95928			6574	F	6574	95748			144491	F	3353	173385				1758	F	82869	207777
290	F	112560	199765		290	F	112569	199785		232	F	137	36037	95928		232	F	123	36008	95871		3601	P	0	345352				668	F	84628	209536
228	P	119218	185836		225	P	96066	175343		184	F	159222	224610			191	F	151599	190311			257	P	17257	84156	187289	254188		260	F	62886	112794
225	P	96058	175322		195	F	58985	140908		147	P	207105	218578			184	F	159188	224513			248	P	173385	345352				212	F	96208	129905
195	F	58979	140894		158	P	119299	185857		123	F	151633	190401			152	F	159399	224727			212	P	73758	328787	243790			195	P	164718	184028
149	P	27814	112794		149	P	27817	112803		101	P	73334	152082			147	P	207016	218480			187	F	38972	121733	209004	291765		165	F	11613	44797
144	P	37178	120790		144	P	37182	120801		98	F	51280	73425			101	P	73308	152048			153	P	66094	171247	236126			153	F	11760	137630
132	F	25875	110621		132	F	25878	110630		96	F	21300	21371			98	F	51249	73399			149	F	90585	173233	260617			147	P	66323	77788
97	P	203251	214666		97	P	203271	214686		90	F	36012	95833			96	F	21276	21347			132	F	171288	343431				132	F	11801	110855
96	F	25972	165837		96	F	25975	165855		89	P	159315	203871			89	P	159281	203782			126	F	63908	171385	233940			128	P	165040	183090
82	P	95975	175548		82	P	95983	175569		89	P	203871	224703			89	P	203782	224606			123	P	68253	172366	238285			126	P	11898	139843
78	P	51689	163868		78	P	51693	163884		87	P	31472	47686			87	P	31443	47656			112	P	66094	343431	236126			122	P	13741	113055
71	F	119142	119180		78	P	126066	165942		85	F	159128	224516			85	F	159094	224419			83	P	18919	99921	188951	269953		113	P	182916	202389
70	F	28101	60875		74	P	119229	186010		83	F	159433	224824			81	P	29949	158322			78	P	61937	114432	231969	284464		112	F	11785	44961
66	P	114496	219070		72	F	119151	119190		81	F	13	95774			78	P	150054	183036			70	F	90872	123621	260904	293653		112	F	44961	137655
62	P	119113	186031		70	F	28104	60881		81	P	29978	158356			77	P	46400	182932			68	P	73659	329027	243691			112	F	110855	137671
61	P	27009	169916		66	P	114505	219089		78	P	150088	183123			74	P	111755	159446			64	F	3293	173326	345596			103	F	190607	190638
56	P	27907	199999		64	F	0	82643		77	P	46429	183019			74	P	111755	224774			60	P	18858	100005	188890	270037		96	F	44977	110855
54	P	126078	165924		62	P	119122	186051		74	P	111787	159480			73	F	9668	46642			56	F	3293	90678	260710	345604		86	P	45037	139921
50	P	29073	51717		61	P	27012	169936		73	F	9681	46672			71	F	189988	224220			51	F	65949	99701	235981	269733		80	F	49385	50425
50	F	29073	163868		56	P	27910	200019		71	F	190078	224318			68	P	111827	224706			50	F	61937	91813	114460	261845		78	F	37602	141862
50	P	203202	214763		50	P	29076	51721		68	P	111859	224803			62	F	59	35983			50	P	91813	284492	114460	261845		78	P	44199	62477
					50	F	29076	163884		67	F	151757	190525			62	F	35983	95807										73	F	36485	179851
					50	P	203222	214783		65	F	137	95858			62	F	158467	210485										72	F	190607	190669
										64	F	159521	224910			62	F	190158	224411										70	F	14007	185924
										62	F	158501	210574			61	P	46713	151518										68	F	96448	130148
										62	F	190248	224508			59	F	159561	224827										68	P	183025	202017
										61	P	46743	151552			55	P	49394	203581										66	P	82192	114781
										59	F	159595	224922			54	F	159094	190166										61	F	14038	14067
										55	F	8	232332			52	F	27936	168259										57	F	12903	135524
										54	F	159128	190256			52	P	51258	151996										56	P	13834	63120
										52	F	27965	168333			52	P	73408	151996										51	P	22869	137877
										52	P	51289	152030			52	F	159499	159561										50	P	14977	37630
										52	P	73434	152030			51	F	563	131887										50	P	14977	141890
										52	F	159533	159595			51	P	84208	133886
										51	F	577	131924			51	F	96311	131887
										51	P	84231	133923			50	F	150054	160400
										51	F	96341	131924			50	P	160400	183064
										50	F	95774	232337
										50	F	150088	160434
										50	P	160434	183151

## Sheet: 正&反
aa
	forward vs. forward	50 - 358 (7 repeats)	359 - 666 (1 repeats)	667 - 975 (0 repeats)	976 - 1283 (0 repeats)	1284 - 1592 (0 repeats)	1593 - 1900 (1 repeats)
	forward vs. reverse complement	50 - 79 (8 repeats)	80 - 109 (2 repeats)	110 - 139 (0 repeats)	140 - 168 (2 repeats)	169 - 198 (0 repeats)	199 - 228 (2 repeats)
aabb	forward vs. forward	57 - 340 (18 repeats)	341 - 623 (0 repeats)	624 - 907 (1 repeats)	908 - 1191 (0 repeats)	1192 - 1474 (0 repeats)	1475 - 1758 (1 repeats)
	forward vs. reverse complement	50 - 73 (6 repeats)	74 - 98 (2 repeats)	99 - 122 (2 repeats)	123 - 146 (2 repeats)	147 - 171 (1 repeats)	172 - 195 (1 repeats)
bb	forward vs. forward	50 - 950 (26 repeats)	951 - 1851 (1 repeats)	1852 - 2752 (0 repeats)	2753 - 3652 (0 repeats)	3653 - 4553 (0 repeats)	4554 - 5454 (1 repeats)

## Sheet: Sheet3
aabb	bb	bbcc	cc	aacc
2366 62 F 2366 82704 0 0.00e+00	5454 164 F 5454 95928 0 0.00e+00	6574 0 F 6574 95748 0 0.00e+00	144491 3353 F 144491 173385 0 0.00e+00	1758 82869 F 1758 207777 0 0.00e+00
290 112569 F 290 199785 0 3.43e-165	966 5621 F 966 101386 0 0.00e+00	232 123 F 232 36008 0 3.18e-130	3601 0 P 3601 345352 0 0.00e+00	668 84628 F 668 209536 0 0.00e+00
225 96066 P 225 175343 0 4.67e-126	232 137 F 232 36037 0 3.19e-130	232 36008 F 232 95871 0 3.18e-130	257 17257 P 257 84156 0 6.81e-145	260 62886 F 260 112794 0 4.03e-147
195 58985 F 195 140908 0 5.39e-108	205 36064 F 205 95928 0 5.75e-114	191 151599 F 191 190311 0 1.54e-105	257 17257 P 257 254188 0 6.81e-145	212 96208 F 212 129905 0 3.20e-118
158 119299 P 158 185857 0 1.02e-85	184 159222 F 184 224610 0 2.53e-101	184 159188 F 184 224513 0 2.52e-101	257 84156 P 257 187289 0 6.81e-145	195 164718 P 195 184028 0 5.49e-108
149 27817 P 149 112803 0 2.67e-80	147 207105 P 147 218578 0 4.77e-79	152 159399 F 152 224727 0 4.65e-82	257 187289 P 257 254188 0 6.81e-145	165 11613 F 165 44797 0 6.33e-90
144 37182 P 144 120801 0 2.73e-77	123 151633 F 123 190401 0 1.34e-64	147 207016 P 147 218480 0 4.77e-79	248 173385 P 248 345352 0 1.78e-139	153 11760 F 153 137630 0 1.06e-82
132 25878 F 132 110630 0 4.58e-70	101 73334 P 101 152082 0 2.36e-51	101 73308 P 101 152048 0 2.36e-51	212 73758 P 212 328787 0 8.43e-118	147 66323 P 147 77788 0 4.35e-79
97 203271 P 97 214686 0 5.41e-49	98 51280 F 98 73425 0 1.51e-49	98 51249 F 98 73399 0 1.51e-49	212 243790 P 212 328787 0 8.43e-118	132 11801 F 132 110855 0 4.67e-70
96 25975 F 96 165855 0 2.16e-48	96 21300 F 96 21371 0 2.42e-48	96 21276 F 96 21347 0 2.42e-48	187 38972 F 187 121733 0 9.49e-103	128 165040 P 128 183090 0 1.20e-67
82 95983 P 82 175569 0 5.81e-40	90 36012 F 90 95833 0 9.91e-45	89 159281 P 89 203782 0 3.96e-44	187 38972 F 187 291765 0 9.49e-103	126 11898 P 126 139843 0 1.91e-66
78 51693 P 78 163884 0 1.49e-37	89 159315 P 89 203871 0 3.97e-44	89 203782 P 89 224606 0 3.96e-44	187 121733 F 187 209004 0 9.49e-103	122 13741 P 122 113055 0 4.90e-64
78 126066 P 78 165942 0 1.49e-37	89 203871 P 89 224703 0 3.97e-44	87 31443 P 87 47656 0 6.34e-43	187 209004 F 187 291765 0 9.49e-103	113 182916 P 113 202389 0 1.28e-58
74 119229 P 74 186010 0 3.81e-35	87 31472 P 87 47686 0 6.34e-43	85 159094 F 85 224419 0 1.01e-41	153 66094 P 153 171247 0 2.80e-82	112 11785 F 112 44961 0 5.13e-58
72 119151 F 72 119190 0 6.09e-34	85 159128 F 85 224516 0 1.02e-41	81 29949 P 81 158322 0 2.59e-39	153 171247 P 153 236126 0 2.80e-82	112 44961 F 112 137655 0 5.13e-58
70 28104 F 70 60881 0 9.75e-33	83 159433 F 83 224824 0 1.62e-40	78 150054 P 78 183036 0 1.66e-37	149 90585 F 149 173233 0 7.17e-80	112 110855 F 112 137671 0 5.13e-58
66 114505 P 66 219089 0 2.49e-30	81 13 F 81 95774 0 2.60e-39	77 46400 P 77 182932 0 6.64e-37	149 173233 F 149 260617 0 7.17e-80	103 190607 F 103 190638 0 1.35e-52
64 0 F 64 82643 0 3.99e-29	81 29978 P 81 158356 0 2.60e-39	74 111755 P 74 159446 0 4.25e-35	132 171288 F 132 343431 0 1.23e-69	96 44977 F 96 110855 0 2.21e-48
62 119122 P 62 186051 0 6.39e-28	78 150088 P 78 183123 0 1.66e-37	74 111755 P 74 224774 0 4.25e-35	126 63908 F 126 171385 0 5.04e-66	86 45037 P 86 139921 0 2.31e-42
61 27012 P 61 169936 0 2.55e-27	77 46429 P 77 183019 0 6.65e-37	73 9668 F 73 46642 0 1.70e-34	126 171385 F 126 233940 0 5.04e-66	80 49385 F 80 50425 0 9.47e-39
56 27910 P 56 200019 0 2.62e-24	74 111787 P 74 159480 0 4.26e-35	71 189988 F 71 224220 0 2.72e-33	123 68253 P 123 172366 0 3.23e-64	78 37602 F 78 141862 0 1.52e-37
50 29076 P 50 51721 0 1.07e-20	73 9681 F 73 46672 0 1.70e-34	68 111827 P 68 224706 0 1.74e-31	123 172366 P 123 238285 0 3.23e-64	78 44199 P 78 62477 0 1.52e-37
50 29076 F 50 163884 0 1.07e-20	71 190078 F 71 224318 0 2.72e-33	62 59 F 62 35983 0 7.13e-28	112 66094 P 112 343431 0 1.35e-57	73 36485 F 73 179851 0 1.55e-34
50 203222 P 50 214783 0 1.07e-20	68 111859 P 68 224803 0 1.74e-31	62 35983 F 62 95807 0 7.13e-28	112 236126 P 112 343431 0 1.35e-57	72 190607 F 72 190669 0 6.21e-34
	67 151757 F 67 190525 0 6.98e-31	62 158467 F 62 210485 0 7.13e-28	83 18919 P 83 99921 0 3.90e-40	70 14007 F 70 185924 0 9.93e-33
	65 137 F 65 95858 0 1.12e-29	62 190158 F 62 224411 0 7.13e-28	83 18919 P 83 269953 0 3.90e-40	68 96448 F 68 130148 0 1.59e-31
	64 159521 F 64 224910 0 4.46e-29	61 46713 P 61 151518 0 2.85e-27	83 99921 P 83 188951 0 3.90e-40	68 183025 P 68 202017 0 1.59e-31
	62 158501 F 62 210574 0 7.14e-28	59 159561 F 59 224827 0 4.56e-26	83 188951 P 83 269953 0 3.90e-40	66 82192 P 66 114781 0 2.54e-30
	62 190248 F 62 224508 0 7.14e-28	55 49394 P 55 203581 0 1.17e-23	78 61937 P 78 114432 0 4.00e-37	61 14038 F 61 14067 0 2.60e-27
	61 46743 P 61 151552 0 2.86e-27	54 159094 F 54 190166 0 4.67e-23	78 61937 P 78 284464 0 4.00e-37	57 12903 F 57 135524 0 6.67e-25
	59 159595 F 59 224922 0 4.57e-26	52 27936 F 52 168259 0 7.48e-22	78 114432 P 78 231969 0 4.00e-37	56 13834 P 56 63120 0 2.67e-24
	55 8 F 55 232332 0 1.17e-23	52 51258 P 52 151996 0 7.48e-22	78 231969 P 78 284464 0 4.00e-37	51 22869 P 51 137877 0 2.73e-21
	54 159128 F 54 190256 0 4.68e-23	52 73408 P 52 151996 0 7.48e-22	70 90872 F 70 123621 0 2.62e-32	50 14977 P 50 37630 0 1.09e-20
	52 27965 F 52 168333 0 7.49e-22	52 159499 F 52 159561 0 7.48e-22	70 90872 F 70 293653 0 2.62e-32	50 14977 P 50 141890 0 1.09e-20
	52 51289 P 52 152030 0 7.49e-22	51 563 F 51 131887 0 2.99e-21	70 123621 F 70 260904 0 2.62e-32
	52 73434 P 52 152030 0 7.49e-22	51 84208 P 51 133886 0 2.99e-21	70 260904 F 70 293653 0 2.62e-32
	52 159533 F 52 159595 0 7.49e-22	51 96311 F 51 131887 0 2.99e-21	68 73659 P 68 329027 0 4.19e-31
	51 577 F 51 131924 0 3.00e-21	50 150054 F 50 160400 0 1.20e-20	68 243691 P 68 329027 0 4.19e-31
	51 84231 P 51 133923 0 3.00e-21	50 160400 P 50 183064 0 1.20e-20	64 3293 F 64 173326 0 1.07e-28
	51 96341 F 51 131924 0 3.00e-21		64 173326 P 64 345596 0 1.07e-28
	50 95774 F 50 232337 0 1.20e-20		60 18858 P 60 100005 0 2.75e-26
	50 150088 F 50 160434 0 1.20e-20		60 18858 P 60 270037 0 2.75e-26
	50 160434 P 50 183151 0 1.20e-20		60 100005 P 60 188890 0 2.75e-26
			60 188890 P 60 270037 0 2.75e-26
			56 3293 F 56 90678 0 7.03e-24
			56 3293 F 56 260710 0 7.03e-24
			56 90678 P 56 345604 0 7.03e-24
			56 260710 P 56 345604 0 7.03e-24
			51 65949 F 51 99701 0 7.20e-21
			51 65949 F 51 269733 0 7.20e-21
			51 99701 F 51 235981 0 7.20e-21
			51 235981 F 51 269733 0 7.20e-21
			50 61937 F 50 91813 0 2.88e-20
			50 61937 F 50 261845 0 2.88e-20
			50 91813 P 50 114460 0 2.88e-20
			50 91813 F 50 231969 0 2.88e-20
			50 91813 P 50 284492 0 2.88e-20
			50 114460 P 50 261845 0 2.88e-20
			50 231969 F 50 261845 0 2.88e-20
			50 261845 P 50 284492 0 2.88e-20
